# Supplementary material for: How Self-tracking and the Quantified Self Promote Health and Well-being: Systematic Review
Source: J Med Internet Res. 2021 Sep 21;23(9):e25171. doi: 10.2196/25171 (PMC8493454; doi:10.2196/25171)
Supplement: Multimedia Appendix 1 [file jmir_v23i9e25171_app1.xlsx]

## Sheet: Sheet1
Database	Search strategy
Scopus	(TITLE-ABS-KEY (“self-track*” OR “self track*” OR “quantified self” OR “quantified-self” OR “self quantif*” OR “self-quantif*”)) AND (LIMIT-TO (SRCTYPE, “j”) OR LIMIT-TO (SRCTYPE, “p”)) AND (LIMIT-TO (LANGUAGE, “English”))
Web of Science	((TS=(“self-track*” OR “self track*” OR “quantified self” OR “quantified-self” OR “self quantif*” OR “self-quantif*” ))) AND LANGUAGE: (English) AND DOCUMENT TYPES: (Article)
PubMed	(“self-track*”[Title/Abstract] OR “self track*”[Title/Abstract] OR “quantified self”[Title/Abstract] OR “quantified-self”[Title/Abstract] OR “self quantif*”[Title/Abstract] OR “self-quantif*”[Title/Abstract])
Taylor & Francis	[Keywords: “self-track*”] OR [Keywords: “self track*”] OR [Keywords: “quantified self”] OR [Keywords: “quantified-self”] OR [Keywords: “self quantif*”] OR [Keywords: “self-quantif*”]
AIS eLibrary	abstract:(“self-track*” OR “self track*” OR “quantified self” OR “quantified-self” OR “self quantif*” OR “self-quantif*”)
