# Supplementary material for: How Self-tracking and the Quantified Self Promote Health and Well-being: Systematic Review
Source: J Med Internet Res. 2021 Sep 21;23(9):e25171. doi: 10.2196/25171 (PMC8493454; doi:10.2196/25171)
Supplement: Multimedia Appendix 2 [file jmir_v23i9e25171_app2.xlsx]

## Sheet: Multimedia appendix 1
Quality assessment
Num	Reference	JCR/CORE	QA1	QA2	QA3	QA4	QA5	QA sum
#01	(Beukenhorst et al., 2020)	Q1	2	1	2	2	1.5	8.5
#02	(Spotswood et al., 2020)	Q1	2	1	1	2	1.5	7.5
#03	(Wittkowski et al., 2020)	Q1	1	1	2	2	1.5	7.5
#04	(Esmonde, 2019a)	0	1	1	2	1	0	5
#05	(Attig and Franke, 2020)	Q1	1	1	2	2	1.5	7.5
#06	(Esmonde, 2019b)	Q3	1	1	2	1	0.5	5.5
#07	(Chuah, 2019)	Q1	1	1	2	2	1.5	7.5
#08	(Riggare et al., 2019)	Q3	2	1	2	1	0.5	6.5
#09	(Hardey, 2019)	Q1	2	1	2	0	1.5	6.5
#10	(Attig and Franke, 2019)	0	1	1	2	2	0	6
#11	(Gordon et al., 2019)	A*	1	1	1	1	1.5	5.5
#12	(Mishra et al., 2019)	A*	1	1	2	2	1.5	7.5
#13	(Lupton, 2019)	Q4	1	1	2	0	0.5	4.5
#14	(Stiglbauer et al., 2019)	Q1	1	1	2	2	1.5	7.5
#15	(Maxwell et al., 2019)	0	1	1	2	1	0	5
#16	(McKinney et al., 2019)	Q1	2	1	2	2	1.5	8.5
#17	(Pingo and Narayan, 2019)	Q3	1	1	2	1	0.5	5.5
#18	(Rockmann and Gewald, 2019)	A	1	1	2	2	1.5	7.5
#19	(Rönkkö, 2018)	Q1	1	1	2	1	1.5	6.5
#20	(Milward et al., 2018)	Q1	1	1	2	1	1.5	6.5
#21	(Faust et al., 2018)	0	1	1	2	1	0	5
#22	(Trauth and Browning, 2018)	0	2	1	2	1	0	6
#23	(Régnier and Chauvel, 2018)	Q1	1	1	2	1	1.5	6.5
#24	(Maltseva and Lutz, 2018)	Q1	1	1	2	2	1.5	7.5
#25	(Didžiokaitė et al., 2018)	Q1	1	1	1	0	1.5	4.5
#26	(Lyall and Robards, 2018)	Q3	1	1	2	1	0.5	5.5
#27	(Hamari et al., 2018)	Q1	1	1	2	1	1.5	6.5
#28	(Gabriels and Moerenhout, 2018)	Q1	1	1	2	1	1.5	6.5
#29	(Suh, 2018)	0	1	1	2	2	0	6
#30	(Zimmer et al., 2018)	Q1	2	1	2	1	1.5	7.5
#31	(Vogel et al., 2017)	Q2	1	1	2	1	1	6
#32	(Meyer et al., 2017)	0	2	1	1	1	0	5
#33	(Gui et al., 2017)	A*	1	1	2	1	1.5	6.5
#34	(Chung et al., 2017)	A*	2	1	2	2	1.5	8.5
#35	(Eikey and Reddy, 2017)	A*	1	1	2	1	1.5	6.5
#36	(Ravichandran et al., 2017)	A*	2	1	2	1	1.5	7.5
#37	(Shin and Biocca, 2017)	Q1	2	1	2	2	1.5	8.5
#38	(Piras and Miele, 2017)	Q2	1	1	2	0	1	5
#39	(Depper and Howe, 2017)	Q2	1	1	2	0	1	5
#40	(Figueiredo et al., 2017)	A	1	1	1	1	1.5	5.5
#41	(Baumgart, 2017)	A	1	1	2	1	1.5	6.5
#42	(Feng et al., 2017)	0	1	1	1	2	0	5
#43	(Stragier et al., 2016)	Q1	1	1	2	1	1.5	6.5
#44	(Rapp and Cena, 2016)	0	1	1	2	1	0	5
#45	(Chen et al., 2016)	Q3	1	1	2	1	0.5	5.5
#46	(Kim et al., 2016)	A*	1	1	2	1	1.5	6.5
#47	(C. Chung et al., 2016)	A	2	1	2	1	1.5	7.5
#48	(Baumgart, 2016)	A	1	1	2	1	1.5	6.5
#49	(Kari et al., 2016a)	A	1	1	2	1	1.5	6.5
#50	(Makkonen et al., 2016)	0	1	1	2	2	0	6
#51	(Zhou et al., 2016)	A*	1	1	1	1	1.5	5.5
#52	(Harrison et al., 2015)	A*	2	1	1	1	1.5	6.5
#53	(Sjöklint et al., 2015)	A	1	1	1	1	1.5	5.5
#54	(Ivanov et al., 2015)	Q4	1	1	2	1	0.5	5.5
#55	(Ancker et al., 2015)	Q1	1	1	2	2	1.5	7.5
#56	(Kim, 2014b)	Q3	1	1	2	0	0.5	4.5
#57	(Kim, 2014a)	Q1	1	1	2	0	1.5	5.5
#58	(Gimpel et al., 2013)	A*	1	1	1	1	1.5	5.5
#59	(Baudier et al., 2019)	0	1	1	1	2	0	5
#60	(Gambier-Ross et al., 2018)	0	2	1	2	2	0	7
#61	(Yli-Kauhaluoma and Pantzar, 2018)	0	1	1	2	1	0	5
#62	(McMahon et al., 2016)	Q1	1	1	2	1	1.5	6.5
#63	(Gimpel et al., 2019)	C	1	1	2	2	0.5	6.5
#64	(Baumgart and Holten, 2018)	C	1	1	1	1	0.5	4.5
#65	(Rockmann et al., 2018)	A	1	1	1	0	1.5	4.5
#66	(Schroeder et al., 2019)	0	1	1	2	1	0	5
#67	(Lomborg & Frandsen, 2016)	Q1	1	1	2	0	1.5	5.5
Delete	(Karlsson, 2019)	0	1	1	2	0	0	4
Delete	(Lupton, 2020)	Q3	1	1	1	0	0.5	3.5
Delete	(De Maeyer and Markopoulos, 2018)	C	2	1	0	0	0.5	3.5
Delete	(Oh and Lee, 2015)	0	1	1	1	1	0	4
Delete	(Allouch and Van Velsen, 2018)	0	1	1	1	0	0	3
Delete	(Liu et al., 2015)	0	1	1	1	1	0	4
Delete	(Binda et al., 2017)	0	1	1	0	1	0	3
Delete	(Caldeira et al., 2016)	0	1	1	0	0	0	2
Delete	(Ludwig et al., 2016)	Q3	1	1	1	0	0.5	3.5
Delete	(Liang et al., 2016)	0	1	1	2	0	0	4
Delete	(Altenhoff et al., 2015)	0	2	1	0	0	0	3
Delete	(Kari et al., 2016b)	0	1	1	1	1	0	4
Delete	(Jennifer et al., 2016)	Q2	1	1	0	1	1	4
Delete	(Liang and Ploderer, 2016)	0	1	1	1	1	0	4
Delete	(Alqhatani, 2020)	0	2	0	0	0	0	2
Delete	(Schwennesen, 2017)	0	1	1	1	0	0	3
Delete	(Alelyani and Ibrahim, 2017)	0	1	1	0	1	0	3
