# Supplementary material for: How Self-tracking and the Quantified Self Promote Health and Well-being: Systematic Review
Source: J Med Internet Res. 2021 Sep 21;23(9):e25171. doi: 10.2196/25171 (PMC8493454; doi:10.2196/25171)
Supplement: Multimedia Appendix 3 [file jmir_v23i9e25171_app3.xlsx]

## Sheet: Multimedia appendix 2-Quant (2
Num	Year	Source title	Reference	Research questions/objectives	Research method	Research data						Study foci	Theory/conceptual background	Quantitative analysis
						Research data	Tracking devices/apps	The focus of tracking	Objects Country	Objects categories	Measurement period (in longitudinal studies)			Dependent variables	Independent variables	Mediating variables	Moderating variables	Others quantitative analysis
#03	2020	Journal of Service Research	(Wittkowski et al., 2020)	Despite the growing popularity of self-tracking technologies, empirical evidence on the extent to which self-tracking technology use enhances advice compliance remains scant.	Experiment (field and lab experiment)	Field experiment: 538 participants in a health-care setting; Lab experiment: 831 users	Field experiment: Two type of self-tracking technologies: standalone or network-augmented lab experiment: Fitbit or Garmin	Field experiment: Diabetes data Lab experiment: physical fitness	Not mentioned	End-users	Field experiment: 4 months	Advice compliance in self-tracking technology usage	N/A	Advice compliance (Field/Lab), Well-being (Lab)	Self-tracking technology use (standalone, network-augmented) covariates: role clarity, customer ability, and motivation (Field/Lab)	Perceived empowerment (Lab), perceived personalization (Lab)	Self-efficacy (Field/Lab), BMI
#05	2020	Computers in Human Behavior	(Attig and Franke, 2020)	1. To better understand the relative importance and co-occurrence of reasons for tracking attrition among former activity tracker users. 2. To provide more knowledge regarding usage characteristics of former users, and thus, to shed first light on the psychological processes behind why users abandon their trackers.	Survey (closed-ended and open-ended questions) Note: open-ended question is an additional information for abandonment reasons, which are not listed in the quantitative items.	159 German-speaker former users of wearable activity tracking devices	Wearable activity tracking devices	Activity tracker usage, fitness, and weight loss	German	End-users (former users)	N/A	Abandonment of personal quantification	N/A					Correlational analyses: 1. Relative importance of reasons for abandonment; 2. Co-occurrence of reasons for abandonment; 3. Former users’ usage patterns; 4. Relationships between activity tracker abandonment reasons, tracker usage patterns; 5. Former users’ evaluation of activity tracking and personal quantification; 6. Relationships between evaluation of activity tracking, personal quantification…
#07	2019	Telematics and Informatics	(Chuah, 2019)	To propose and empirically test an integrated framework for understanding consumers’ continuance intention to use smartwatches.	Survey	324 smartwatch users (actual users)	Smartwatch	Not mentioned	Malaysia	End-users	N/A	Smartwatches continuance intention	Net valence framework	Continuance intention	Perceived benefits (utilitarian, hedonic, social, and symbolic), perceived risks (privacy-related and physical), previous lifestyle incongruence	Inspiration, well-being (physical, psychological, and social relations well-being)
#10	2019	International Journal of Human-Computer Studies	(Attig and Franke, 2019)	The objective of the present research was to advance knowledge on the relation of personal quantification to users’ motivation for physical activity. Hence, we aim at examining the occurrence and extent of the dependency effect in the context of everyday activity tracker usage.	Survey (scenario- and questionnaire-based survey) Note: scenario-based survey also collected quantitative data for assessing the dependency effect	210 wearable activity tracking users	Multiple self-tracking devices and apps	Fitness, weight loss, and activity track device usage	Not mentioned	End-users (actual users)	N/A	Dependency effects of wearing activity trackers	Self-determination theory	Dependency effect	Need for cognitive closure, affinity for technology interaction, achievement motivation, big five	Tracker usage (intrinsic motivation)
#11	2019	World Wide Web Conference	(Gordon et al., 2019)	We explore this issue, investigating a particular goal setting and achievement process that is extensive, recorded, and crucial for both the app and its users' success: weight loss goals in MyFitnessPal.	Case study Note: a quantitative analysis of the weight loss goals that people set in MyFitnessPal, and the early behaviors that lead to the achievement of those goals.	1.4 million users with weight-loss goals in MyFitnessPal	MyFitnessPal	Weight-loss	Not mentioned	End-users	3 years	Goal setting and achievement in activity tracking use	Goal-setting theory (for result explanation)					Descriptive statistical analysis 1. Validate our dataset by comparing the weight loss goals that users set in MyFitnessPal to the weight loss goals that people set before the age of self-trackers; 2. To determine how existing findings apply specifically to early detection in weight loss target achievement; 3. To predict the likelihood that a user will ever achieve their goal after observing their…
#14	2019	Computers in Human Behavior	(Stiglbauer et al., 2019)	Summarizes theoretical assumptions (e.g., social cognitive theory, cognitive dissonance, conditioning, observer effects) to explore how wearables might positively affect health and well-being outcomes.	Experiment	105 Students	Xiaomi Mi Band 2	Health and wellbeing, or running	Austria	End-users (students)	Two weeks (two questionnaires)	Benefits of self-tracking devices usage for students	PERMA model (positive emotion, engagement, relationships, meaning, accomplishment)	Health consciousness, physical health and psychological well-being	Five well-being components: positive emotion, engagement, relationships, meaning, accomplishment
#18	2019	Americas Conference on Information Systems	(Rockmann and Gewald, 2019)	How do user’s motivational differences determine the use motivational features in fitness apps?	Survey	417 fitness app users	Fitness app ‘Strava’	Physical activities	U.S.	End-users	N/A	Users’ motivation for fitness apps	Motivational affordances, choice of situation’ model, achievement goal theory	Affordances (self-monitoring, exercise guidance, rewards, social comparison)	Mastery goal orientation, performance goal orientation
#21	2018	IEEE International Conference on Healthcare Informatics	(Faust et al., 2018)	We aim to explore how the quantified self can inform us of well-being.	Survey	125 students	Fitbit Charge HR	Heart rate, active minutes, steps, calories burned, and minutes asleep.	U.S.	End-users (students)	Two academic years (56 weeks) with a survey every semester	Impact of the quantified self on well-being during weekend activities	N/A					Cluster and descriptive statistical analysis: 1. Students trends were clustered; 2. The correlations between these traits and propose that weekend activity levels may serve as a measure for informing one’s subjective well-being.
#24	2018	Computers in Human Behavior	(Maltseva and Lutz, 2018)	This study aims to address both gaps by providing insights into traits associated with self-quantification and self-disclosure as a behavioural outcome of self-quantification.	Survey	475 users from a healthcare company	Wearable technology and self-tracking apps.2	Not mentioned	Not mentioned	End-users	N/A	Self-quantification and self-disclosure	Stage-based model, five-factor model	Self-disclosure	Privacy concerns, big five, trust, perceived information sensitivity, self-quantification
#27	2018	User Modeling and User-Adapted Interaction	(Hamari et al., 2018)	Investigate how different goal foci (outcome and focus), goal orientations (mastery, proving, and avoiding), and goal attributes (specificity and difficulty) are associated with perceived importance of gamification, social networking and quantified-self features.	Survey	167 users of HeiaHeia	An exercise encouragement app called HeiaHeia	Exercise	Finland	End-users	N/A	Matching users’ goals with motivational technology	Self-determination theory, social comparison theory, goal-setting theory	Classes of motivational designs (gamification social networking and quantified-self)	Goal focus (outcome and process), goal orientation (proving, avoidance, and mastery), goal attributes (difficulty and specificity)
#29	2018	Asia Pacific Journal of Information Systems	(Suh, 2018)	1. What are the unique quantified-self technology affordances that stimulate user motivation to use the technology? 2. How do different types of user motivation (hedonic, utilitarian, and eudaimonic) play different roles in determining users’ continuance intention?	Survey	180 quantified-self technologies users	Multiple quantified-self devices and apps	Not mentioned	Not mentioned	End-users	N/A	Sustaining the use of self-quantification technology	Motivational affordance theory, technology continuance theory	Continuance intention	Quantified-self technology affordance (tracking, visualizing, and sharing), motivation (hedonic, utilitarian, and eudaimonic motivation)
#31	2017	PLoS ONE	(Vogel et al., 2017)	We investigate the effects of using smart wearables by patients undergoing cardiac rehabilitation.	Experiment	29 cardiovascular disease patients	Self-tracking devices	Physical activity	Austria	Patients (cardiovascular disease)	12 weeks	Effects of using smart wearables by patients	N/A					Study group (n=13) with devices, control group (n=16) without devices. To investigate whether there is a difference between the study and control groups in physiological performance.
#40	2017	American Medical Informatics Annual Fall Symposium	(Figueiredo et al., 2017)	Research Question 1: What factors predict routine self-tracking behavior? Research Question 2: Is routine self-tracking associated with improved health management practices?	Survey	3,014 users	Multiple self-tracking devices and apps	Multiple	U.S.	End-users	N/A	Reasons and facilitating factors of routine self-tracking of health and impact on health management practices	N/A	Routine tracking behavior and health management effects	Health condition, major recent health events, the tool(s) used could predict routine self-tracking
#41	2017	Americas Conference on Information Systems	(Baumgart, 2017)	How and why does self-tracking interact with cognition, behavior and emotion?	Survey	28 adolescent	Not mentioned	Not mentioned	Not mentioned	End-users	N/A	Awareness of two inconsistent cognitions in self-tracking	Cognitive dissonance theory	Awareness of two inconsistent cognitions, self-tracking usage, and cognitive dissonance	Adding a new cognitive element, changing an environmental cognitive element, and changing a behavioral cognitive element
#43	2016	Computers in Human Behavior	(Stragier et al., 2016)	This study sheds light on the factors that explain persisted Online Fitness Community (OFC) use.	Survey	394 online fitness community users	Strava - an online fitness community	Multiple	Not mentioned	End-users	N/A	Habitual web-based fitness community use	Self-determination theory, technology acceptance model	Habitual online fitness community use	Self-regulatory, enjoyment, and social motives and perceived usefulness		Use experience
#50	2016	Bled eConference: Digital Economy	(Makkonen et al., 2016)	Gap: different forms of technology based self-tracking have become increasingly common but have received little attention in academic research. This paper aims to address this gap by examining the adoption and adoption interests of four different self-tracking technologies: exercise, activity, sleep, and nutrition tracking.	Survey	824 consumers	Not mentioned	Exercise, activity, sleep, and nutrition	Finland	End-users	N/A	Adoption and adoption interests of self-tracking technologies	Unified theory of acceptance and use of technology, unified theory of acceptance and use of technology 2 (extended version of UTAUT), and technology acceptance model					1. Single technology perspective (Pearson's χ2 tests and Tukey’s tests,): dopters, interested, and non‐adopters in terms of gender and mean age. 2. Multiple Technology Perspective (Three likelihood ratio tests): four latent classes were sufficient for the estimated model.
#51	2016	International Conference on Information Systems	(Zhou et al., 2016)	We develop a theoretical model based on social cognitive theory of self-regulation to explain the effects of goal setting, self-tracking, and social network services (through social comparison from browsing others' tracking data and social support from sharing one's own tracking data) on physical activity.	Survey	476 Runkeeper users	Fitness App	Physical activity	Not mentioned	End-users	51 weeks	Effects of self-tracking, social networking service use, and goal setting on physical activity	Social cognitive theory of self-regulation	Number of activities	Goal setting, number of uses of the application, proportion of total friends doing more (less) activities, difference in the number of physical activities between friends doing more (less) activities, number of likes, and number of friends
#54	2015	Health Policy and Technology	(Ivanov et al., 2015)	To examine the sharing of health-tracking records by patients with different categories of acquaintances (spouse/partner, relatives, doctors, other).	Survey	761 patient cases	Not mentioned	Health related indicators (e.g., weight, diet, exercise routine, blood pressure, blood sugar,sleep patterns, headaches)	U.S.	Patients	N/A	Health-tracking record sharing	Health belief model	Sharing health-tracking records	Health motivation, perceived health status, severity, education and age
#56	2014	Telemedicine and e-Health	(Kim, 2014b)	1. To verify the health information technology acceptance model (HITAM) in the context of the health consumer’s attitude, behavioral intention, and behavior of utilizing self-trackers. 2. To gain better understanding ofself-tracking behavior in the context of logging daily activity level, sleep patterns, and dietary habits.	Experiment	44 female college students	FitbitTM (www.fitbit.com)	Activity, sleep, and diet	Korea	End-users (female college students)	90 or more consecutive days	Health consumers' behavior using self-tracking devices	Health information technology acceptance model	Behavior	Health belief and concerns, subjective norm, HIT reliability, HIT self-efficacy, attitude, and behavioral intention	Perceived threat, perceived usefulness, and perceived ease of use,
#59	2019	Journal of Innovation Economics & Management	(Baudier et al., 2019)	Are employees likely to adopt wearable devices to practice self-tracking of their health or wellbeing in the workplace?	Survey	67 LinkedIn groups employees	Wearable devices	Health or wellbeing	Not mentioned	End-users (employees)	N/A	Behavioral intention to use wearable devices in the workplace	Self-determination theory, technology acceptance model, and trusting belief	Behavioral intention to use	Self-entertainment, self-association, self-design, self-discipline, self-healing, motivation, perceived usefulness, perceived ease of use, attitude, integrity, and benevolence
#62	2016	JMIR mHealth and uHealth	(McMahon et al., 2016)	The purpose of this study was to assess the short-term (10 week) and long-term (8 month) experiences of community-dwelling older adults using a popular, commercially available physical activity monitors (Fitbit One) to self-track their physical activity.	Experiment	95 community-dwelling older adults (>70 years)	Fitbit One	Physical activity	U.S.	End-users (older adults)	10 weeks and 8 months	Experiences of using physical activity self-tracking	Technology acceptance model					1. Summarize participants’ baseline characteristics and survey scores (univariate analyses). 2. Median differences in ratings between 10-week and 8-month time points, and median differences between multiple groups (eg, sex, age, education) at the same time point (non-parametric inferential statistics).
#63	2019	Wirtschaftsinformatik	(Gimpel et al., 2019)	1. How does the usage of wearable self-tracking devices influence the user’s perceived fulfillment of the initial motivations? 2. How does the usage of gamification elements within the wearable self-tracking device influence the interplay of self-tracking motivations, wearable self-tracking device usage, and motivation fulfillment?	Survey	89 respondents	Wearable self-tracking devices	Fitness, health, or well-being	Not mentioned	End-users	N/A	Interplay of motivations, usage, and motivation fulfillment in wearable self-tracking	Gimpel five-factor framework of self-tracking motivations	Motivation fulfillment (self- entertainment, self- association, self-design, self- discipline, and self-healing)	Motivation (self- entertainment, self- association, self-design, self-discipline, and self-healing) and wearable self-tracking device usage
#64	2018	Hawaii International Conference on System Sciences	(Baumgart and Holten, 2018)	1. What are valid scales for measuring the dissonance reduction strategies in a self-tracking context? 2. How and why does self-tracking interact with emotions, cognition and behavior?	Survey	19 participants with self-tracking experience or an academic background	Not mentioned	Not mentioned	Not mentioned	End-userss	N/A	Awareness of two inconsistent cognitions in self-tracking	Cognitive dissonance theory	Awareness of two inconsistent cognitions, self-tracking usage, and cognitive dissonance	Adding a new cognitive element, changing an environmental cognitive element, and changing a behavioral cognitive element
#65	2018	Pacific Asia Conference on Information Systems	(Rockmann et al., 2018)	RQ1: How do system-unrelated emotions affect decisions to continue using self-tracking? RQ2: Does the effect of these emotions account stronger during earlier stages of usage?	Experiment	148 self-tracking users	Multiple wearbale devices and apps	Activity	Germany	End-users	12 months	Activity tracking continuance decisions	N/A	Intentions to continue using a self-tracking system (t2)	Perceived usefulness(t1,t2), perceived enjoyment(t1,t2), intentions to continue using a self-tracking system (t1), happy, pride, sad
