# Supplementary material for: How Self-tracking and the Quantified Self Promote Health and Well-being: Systematic Review
Source: J Med Internet Res. 2021 Sep 21;23(9):e25171. doi: 10.2196/25171 (PMC8493454; doi:10.2196/25171)
Supplement: Multimedia Appendix 4 [file jmir_v23i9e25171_app4.xlsx]

## Sheet: Multimedia appendix 3 -Qialitat
Num	Year	Source title	Reference	Research questions/objectives	Research method	Research data						Study foci	Theoretical/conceptual background	Qualitative analysis
						Research data	Tracking devices/apps	The focus of tracking	Country of research subjects	Specification of research subjects	Measurement period (in longitudinal studies)			Identified themes
#04	2019	Qualitative Research in Sport, Exercise and Health	(Esmonde, 2019a)	To examine the gendered ways in which wearable technologies are utilised in fitness practices.	Interviews (running interview and semi-structed interview)	10 female runners who had completed a marathon or a half-marathon in their running careers	Fitness tracking device	Running	Not mentioned	End-users (females)	N/A	Accommodating and resisting self-surveillance	Foucauldian conceptual framework of surveillance, discipline and technologies of femininity	Four strategies of resistance to datafication 1. Labelling some forms of data excessive; 2. Choosing not to track every day; 3. Acknowledging that they cannot be perfect; 4. Valuing feelings over data.
#06	2019	Leisure Studies	(Esmonde, 2019b)	This project extends the literature on running and place, and lived experiences of the Quantified Self, by considering the role of fitness tracking on embodiment and emplacement.	Interviews (running interview and semi-structed interview)	10 women ranging from ages 26 to 45 who had completed a marathon or a half-marathon in their running careers	Multiple activity tracking devices and apps	Running	Not mentioned	End-users (woman)	N/A	Role of fitness tracking	Theoretical toolkit: embodiment and emplacement	1. Space through the lens of running/walking data collection; 2. The entangled embodiment of feeling and data.
#12	2019	Conference on Human Factors in Computing Systems	(Mishra et al., 2019)	To understand how smartphone apps and other tracking technologies can support people in coping with an incurable illness.	Interview	17 Parkinson’s disease patients and 6 care partners (friends and family members who help the PwP manage their disease)	Parkinson’s disease mobile apps	Parkinson’s disease	U.S.	Patients and healthcare giver (friends and family members who help to manage disease)	N/A	Coping with an incurable illness by using smartphone apps and other tracking technologies	N/A	1. Current tracking habits and attitudes towards tracking; 2. Self-tracking to support planful problem solving; 3. Self-tracking to escape 'escape-avoidance' coping; 4. Ambiguous symptoms and the role of care partners; 5. Care partners in a self-tracing system.
#13	2019	Media International Australia	(Lupton, 2019)	How people interpreted the concept of self-tracking and applied it to their lives.	Interview	40 participants from around Australia	Multiple self-tracking devices and apps, also including pen-and paper	Multiple	Australia	End-users (habituated self-tracking users)	N/A	Effect of self-tracking on users’ lives in three dimensions: relational dimensions, affective forces, and agential capacities	The feminist new materialism theoretical approaches	1. Knowledge, awareness and problem-solving; 2. Taking control; 3. Feel better; 4. The burden of self-tracking; 5. Disappointments and frustrations.
#17	2019	Online Information Review	(Pingo and Narayan, 2019)	The purpose of this paper is to investigate the use of wearable health and fitness trackers in everyday life, and users’ motivations and their understanding and use of the data derived from devices, and understand the results using the lens of information behaviours.	Interview	21 participants used wrist-worn activity trackers	Samrtwatch	Health and fitness	Australia	End-users	N/A	Motivation for self-tracking device usage, and understanding and use of tracking data	N/A	1. Motivation for seeking health information; 2. Weight and weight loss; 3. Monitoring heart rate and exercise intensity; 4. Monitoring sleep quality; 5. Data literacy; 6. Activity tracker data record as a memory tool; 7. Activity trackers as preventive health tools; 8. Data accuracy and reliability issues; 9. Activity trackers as promopting devices; 10. Data privacy in activity trackers.
#19	2018	JMIR mHealth and uHealth	(Rönkkö, 2018)	What effects will the studied youths in need of social care experience in relation to exercise and sleep as the result of using a wearable activity tracker and its accompanying app?	Field study	8 teenagers aged 17 to 18 years and 12 staff members in care and accommodation homes	Jawbone UP24	Exercise and sleep	Sweden	End-users (teenagers and staff members)	Four months	Impact of using wearable activity tracking devices and apps on young people’s sleep and activity	N/A	1. The most important factor for positive health-related lifestyle changes was the establishment of personal long-term goals; 2. Professional social workers found the studied technology to function as a valuable counseling tool, opening up avenues for lifestyle talks that otherwise were hard to undertake.
#20	2018	JMIR mHealth and uHealth	(Milward et al., 2018)	(1) Understand why and how participants engaged with the BRANCH app; (2) Explore facilitators and barriers to engagement with app features; (3) Explore how the BRANCH app impacted drinking behavior; (4) Use these data to identify typologies of users of the BRANCH app in terms of engagement behaviors; (5) Identify future electronic screening and brief intervention app design implications.	Interview	20 respondents	BRANCH app (targeting harmful drinking in young adults)	Harmful drinking	Not mentioned	End-users	28-day period	Typologies of engagers with the BRANCH alcohol-harm reduction smartphone app	N/A	Three typologies of engagers: 1. Trackers; 2. Cut-downers; 3. Noncommitters.
#23	2018	JMIR mHealth and uHealth	(Régnier and Chauvel, 2018)	To determine under which social, economic, and cultural conditions individuals in France were more likely to be actively invested in the use of self-tracking diet and fitness apps for better health behaviors.	Interview	79 individuals	3 diet and fitness self-tracking apps (Weight Watchers, MyFitnessPal, and Sport apps)	Diet and fitness	France	End-users	N/A	Influence of social, economic, and cultural factors on the use of self-tracking diet and fitness apps	N/A	1. Six main themes (functionalities used, uses, engagement in the digital network, relation to publishing, familiarity with information and communication technology (ICT), and reasons for use); 2. Three types of users: resistant, for self-improvement, for sharing.
#25	2018	New Media and Society	(Didžiokaitė et al., 2018)	Understanding self-tracking from members of the QS community to the experiences of ‘ordinary man and woman'.	Interview	31 participants	MyFitnessPal calorie counting app	Calorie	Not mentioned	End-users	N/A	Experience of self-tracking device usage	N/A	1. Ordinary goals; 2. Ordinary use; 3. Ordinary effect.
#26	2018	Journal of Sociology	(Lyall and Robards, 2018)	To reveal eminent themes in how users make sense of their self-tracking.	Interview	11 users	Multiple self-tracking devices and apps	Multiple	Australia	End-users	N/A	Role of self-tracking devices	Lupton’s theorising of self-tracking	Triple roles of self-tracking devices; ‘tool’, ‘toy’ and ‘tutor’
#28	2018	Journal of Medical Internet Research	(Gabriels and Moerenhout, 2018)	1. Offer an analysis of how medical doctors evaluate self-tracking methods in their practice; 2. Explore the anticipated shifts that digital self-care will bring about in relation to our findings and those of other studies.	Interview	12 general practitioners and cardiologists	Self-tracking devices	Not mentioned	Belgium	Healthcare providers and professionals	N/A	Effects of digital self-tracking methods in clinical practice	N/A	Four major themes arose in our body of data: 1. The patient as health manager; 2. Health obsession and medicalization; 3. Information management; 4. Shifting roles of the doctors and impact on the health care organization.
#33	2017	Conference on Human Factors in Computing Systems	(Gui et al., 2017)	How might users experience fitness data sharing with a large group of pre-existing contacts who are mutually interested in tracking and sharing in a social network?	Interview	32 participants	WeRun—a fitness plugin of the widely adopted Chinese mobile social networking service WeChat	Fitness	China	End-users	N/A	Fitness data sharing	N/A	1. Pre-existing complex social relationships impacted fitness tracking practices; 2. Fitness tracking in pre-existing social networks impacted social practices.
#38	2017	Health Sociology Review	(Piras and Miele, 2017)	This paper discusses mediation in the patient–provider relationship arising from the introduction of digital technology for a specific form of monitoring: ‘clinical self-tracking’.	Experiment (based on interview data)	3 hospital departments, 10–15 patients in each department	A self-tracking/remote-monitoring platform for type 1 diabetes patients	Diabetes	Italian	Patients, healthcare professionals (doctors/nurses) and project manager/ computer scientists/developer	3 months	The ICTa-mediated patient–provider (relationship among caregivers, professionals and developer of technologies )	N/A	This experiment was based on interview data: 1. Organisational customisation; 2. Emerging patient-provider relationships (for remote management, for e-learning, as boundary setting).
#39	2017	Health Sociology Review	(Depper and Howe, 2017)	Explores a group of English adolescent girls’ understandings of ‘health’ promoted by health and fitness related technologies.	Focus group	5 focus group meetings with the same 8 girls, aged between 14 and 17	Health and fitness apps	Fitnes	Not mentioned	End-users (students)	N/A	The English adolescent girls’ experiences of health and fitness apps	Foucauldian theoretical concepts	1. The digital, self-tracking adolescent generation; 2. 'Healthy' and self-responsible bio-citizens; 3. The girls' critique: apps promote 'ideal' bodies and remove social interaction.
#44	2016	International Journal of Human-Computer Studies	(Rapp and Cena, 2016)	In order to investigate how users perceive and use self-tracking tools in everyday life.	Diary study	8 women and 6 men	Jawbone Up bracelet, and some apps: (Dreamboard, SleepBot, Foursquare, My- fitnessPal, Daytum, Expereal, T2 Mood Tracker)	Jawbone Up bracelet: physical activity, sleep, food and mood; Apps: Dreams, sleep, movements, locations, physical activity, food, calories, daily tasks, and mood.	Italy	End-users	From 10 days to 3 weeks (at least 10 days)	Users without prior self-tracking experience engaging with personal data	N/A	1. Tracking data (issues in manually collecting data, automatically collecting data, scare help provided by tools); 2. Managing data (lack of integration, control); 3. Visualizing data (excess of abstraction, lack of synthesis and suggestions); 4. Using data (perception of utility, long-term usage).
#46	2016	Conference on Human Factors in Computing Systems	(Kim et al., 2016)	Aim to (1) understand food-journaling practices and (2) explore the applicability of lifestyle data in the clinical context.	Field study	20 patients recorded data	Developed an app	Food logs, steps, and sleeping time	Korea	Patients	8 weeks	Clinical applicability of a mobile food logger	N/A	Logs, patients intervie and checkup observations results: 1. Patients side: clinicians' encouragement of journaling, detailed journaling and caregiving feedback, enhacing perceptions of data via communication, ambient reminder for self-logging; 2. Clinician side: lack of confidence in planning, learning from experience, understanding patients further by overlapping data.
#48	2016	Americas Conference on Information Systems	(Baumgart, 2016)	1. How can the different reactions to self-tracking be explained? 2. How does self-tracking interact with cognition, behavior and emotion?	Interview	12 interviews of self-tracking users	Multiple self-tracking devices and apps.	Multiple	Germany	End-users	N/A	Awareness of two inconsistent cognitions in self-tracking	Cognitive dissonance theory	Constructed a research model: independent variable: awareness of two inconsistent cognitions, self-tracking usage; dependent variables: changing an environmental cognitive element, adding a new cognitive element, and changing a behavioral cognitive element; mediating variable: cognitive dissonance.
#49	2016	Pacific Asia Conference on Information Systems	(Kari et al., 2016a)	1. What kind of experiences during the implementation phase influence the users’ adoption and rejection of self-tracking technologies? 2. How do our findings reflect to the unified theory of acceptance and use of technology 2 and innovation-decision process?	Interview	10 participants	Six activity tracking devices and four apps.	Multiple	Finland	End-users	N/A	User adoption and rejection of self-tracking technologies	Unified theory of acceptance and use of technology	1. Pre-implementation expectations: expectations regarding the implementation of self-tracking technology; the factors to promote the rejection of technology; insights form the interview; 2. Post-implementation experiences: adoption and rejection.
#53	2015	European Conference on Information Systems	(Sjöklint et al., 2015)	How are individuals experiencing and coping with the personal data offered by self-tracking devices in their everyday life?	Interview	42 users	Jawbone UP and Fitbit.	Multiple	Not mentioned	End-users	6 months	Experiencing and coping with the personal data offered by self-tracking devices	Theoretical background on how people cope with the personal data	1. Perceptions of the self-tracking device; 2. Users reactions and non-reations to the information; 3. Four types of coping tactics: disregard, procrastination, selective attention and neglect.
#55	2015	Journal of Medical Internet Research	(Ancker et al., 2015)	1. How do individuals with multiple chronic conditions (MCC) track their own health and medical data? 2. How do patients and providers perceive and use patient-tracked data?	Interview	22 patients with multiple chronic conditions and 7 healthcare providers	Self-tracking devices or paper calendar	Indicators of their chronic such as blood glucose, weight, blood pressure…	Not mentioned	Patients and healthcare providers	N/A	Personal data tracking and patients with multiple chronic conditions	Personal health information management	1. Personal data can carry strong emotional and moral implications; 2. Multiple purposes and uses for personal data; 3. (Un)reliability of personally tracked data; 4. Tracking as work.
#57	2014	Journal of Medical Internet Research	(Kim, 2014a)	1. To abstract the constructs that constitute the user experiences of the self-tracker for activity, sleep, and diet. 2. To develop and verify the Health Information Technology Acceptance Model-II through a qualitative data analysis approach.	Interview	18 female college students	FitbitTM (www.fitbit.com)	Activity, sleep, and diet	Korea	End-users (female college students)	3 months	User experience related to activity, sleep, and diet self-tracking	Health information technology acceptance model-II	1. Develop and verify the Health Information Technology Acceptance Model-II; 2. Dependent variable: behavior; independent variables: IT, personal, and social factors and attitude and behavioral intention.
#61	2018	Digital Health	(Yli-Kauhaluoma and Pantzar, 2018)	Examines situations when self-trackers face difficulties in engaging with, and reflecting on, their data with the aim of identifying the specificities and consequences of such connective gaps in self-tracking contexts.	Interview	27 self-tracking users (inexperienced, experienced, and extreme self-tracking users)	Self-tracking devices	Health and wellness	Not mentioned	End-users	N/A	Difficulties in self-tracking data interaction and reflection	N/A	1. Seeking visibe data but becoming confused; 2. Seeking accurate data but facing doubts; 3. seeking meaningful data but feeling indifferent.
#66	2019	The ACM on Interactive, Mobile, Wearable and Ubiquitous Technologies	(Schroeder et al., 2019)	Investigates how to address challenges that result from current self-tracking tools leaving a person’s goals for their data unstated and lacking explicit support.	Interview	14 people with migraines and 5 healthcare providers	Not mentioned	Symptoms, treatments, contriubtors (caffeine, menstruation, diet, and sleep quality)	Not mentioned	Patients and healthcare providers	N/A	Opportunities for goal-directed self-tracking to support chronic condition	N/A	1. Eliciting diffeent types and hierarchies of goals; 2. Goal-directed tracking across tracking stages; 3. Expertise in a goal-directed self-tracking system.
#67	2016	Information Communication and Society	(Lomborg & Frandsen, 2016)	How self-tracking is practiced and experienced in the context of exercise by different categories of empirical users.	Interview	12 Danish fitness app users aged 25–40	Fitness apps (Garmin Connect, Garmin Express, Strava, RunKeeper, Endomondo and Workout Trainer by Skimble)	Exercise	Danmark	End-users	N/A	Self-tracking app usage for communication	N/A	1. Self-tracking as a communicative phenomenon; 2. Communicating with a digital system; 3. Communicating with and acting on the self; 4. Communicating with peers.
aICT: information and communication technologies.
