# Supplementary material for: How Self-tracking and the Quantified Self Promote Health and Well-being: Systematic Review
Source: J Med Internet Res. 2021 Sep 21;23(9):e25171. doi: 10.2196/25171 (PMC8493454; doi:10.2196/25171)
Supplement: Multimedia Appendix 5 [file jmir_v23i9e25171_app5.xlsx]

## Sheet: Multimedia appendix 4 others
Num	Year	Publication channel	Reference	Research questions/objectives	Research methods	Research data						Study foci	Theoretical/conceptual background	Quantitative analysis	Qualitative analysis
						Research data	Tracking devices/apps	The focus of tracking	Country of research subjects	Specification of research subjects	Measurement period (in longitudinal studies)			Quantitative analysis details	Identified themes
#01	2020	JMIR mHealth and uHealth	(Beukenhorst et al., 2020)	This study aimed to investigate the feasibility and acceptability of using cellular smartwatches to capture multiple patient-reported outcomes per day alongside continuous physical activity data over a 3-month period in people living with knee osteoarthritis.	Mixed methods (interview and questionnaire and case study)	26 patients older than 50 years with self-reported knee osteoarthritis	Huawei Watch 2 with a bespoke app	Knee osteoarthritis	UK	Patients with knee osteoarthritis and older than 50	3 months (two Interview)	Feasibility and acceptability of the device for knee osteoarthritis patients	N/A	Descriptive statistical analysis about user experiences (comfort, convenience of prompts, and self-tracking) with the watch.	Interview: Section 1: context, motivations, and expectations; Section 2: interaction with the watch, experiences, and usability; Section 3: self-tracking. Two case studies: 1. Highly engaged; 2. Early study withdrawal.
#02	2020	Sociology of Health and Illness	(Spotswood et al., 2020)	Emerging research explores the role of self-tracking in supporting healthy behaviour.	Mixed methods (observation and interview)	17 people who tracked running and cycling	Social fitness app 'Strava'	Running and cycling	UK	End-users	Observation: 6 month	Implications of “teleoaffective” shaping (emotional entanglement) for public health	Practice theory (for result explanation)		Mechanism for teleoaffective shaping: Labelling, reward, and materialising effort.
#08	2019	BMC Medical Informatics and Decision Making	(Riggare et al., 2019)	To explore the opinions and experiences of people with Parkinson's disease in Sweden of using self-tracking for Parkinson's disease.	Mixed methods (interview and questionnaire)	Interviews: 7 people with Parkinson's disease Survey: 280 people with Parkinson's disease	Not mentioned	Parkinson's disease	Sweden	Patients with Parkinson's disease	N/A	Benefits and burdens of self-tracking for patients	PDSA cycle (support for healthcare improvement)	Statistical analysis (χ2 test with statistical significance): experience of self-tracking, reasons for self-tracking, approach and use of self-tracking, self-track-ing’s influence on relationships with healthcare, and challenges and risks associated with self-tracking.	Six distinct categories: 1. Reasons for self-tracking; 2. Knowledge needed to do self-tracking; 3. Skills needed to do self-tracking; 4. Self-tracking’s impact on relationships with healthcare; 5. Knowledge gained from self-tracking; 6. Challenges and risks associated with self-tracking.
#09	2019	Sociology of Health and Illness	(Hardey, 2019)	The study seeks to understand the meaning and practise of long-term use of apps and wearables targeted at consumers interested in tracking fitness, and the collection of personal health information over time.	Mixed methods (survey and interview)	Survey: 667 runners Interview: 40 runners	Multiple self-tracking devices and apps	Running	UK	End-users (heavy users of apps and wearables)	6 month (three interview)	Long-term use of apps and wearables for fitness	The net valance framework	Gathered demographic data, and identified key themes and provided an indicative summary of respondents’ motivations before interviews.	The validity of personal fitness data: 1. Digital health introspection and self-awareness; 2. Professional health in crisis; mHealth as the treatment; 3. Empowerment and the body; 4. Seeking creative wellness.
#15	2019	Annals of Leisure Research	(Maxwell et al., 2019)	How digital health technologies might contribute to Indigenous Australian women's increased participation in physical activity in leisure settings.	Mixed methods (two focus groups and interview)	8 indigenous women	Digital health track devices	Physical activity	Australia	End-users (Women)	Eight weeks (two focus groups)	Benefits of self-tracking device usage for indigenous women	Empowerment framework		1. Levels and nature of adoption; 2. Increased health literacy; 3. Increased motivation for activity; 4. Increased accountability to self; 5. Barriers.
#16	2019	Journal of Medical Internet Research	(McKinney et al., 2019)	To analyze food and activity tracking from an information literacy perspective: 1. What do people in the three communities track and why? 2. What barriers to effective and safe use do they encounter, particularly in relation to information literacy?	Mixed methods (survey with closed-ended and open-ended questions)	143 parkrunners (parkrun: weekly, timed, 5 km run in public spaces) and 140 diabetes and 45 Irritable Bowel Syndrome patients	Multiple self-tracking devices, apps or mannual.	Food and activity tracking	Not mentioned	End-users (parkrunner) and patients (diabetes and irritable bowel syndrome)	N/A	Information literacy in food and activity tracking	N/A	Descriptive statistical analysis of quantitative data	Open-ended questions related to information literacy: 1. Data entry quality; 2. Interpretation of tracking information outputs; 3. Data privacy and ownership; 4. Information sharing and privacy.
#22	2018	International Journal of Sociotechnology and Knowledge Development	(Trauth and Browning, 2018)	Examine patient use of and feelings about wearable technologies for health attainment and management.	Mixed methods (survey and interview )	Survey: 81 patients using wearable technologies; Interview: 3 patients	Multiple self-tracking wearable devices	Multiple	Non-Hispanic White or Euro Americans (90 percent), East Asian or Asian American (3 percent), Latino of Hispanic American (1 percent) and Native American or Alaskan Natives (1 percent).	Patients	N/A	Patients' use and feelings (perceptions and emotions) about wearable technologies	The principles of Sociotechnical design	A survey of patients utilizing wearable technologies for health-related purposes (descriptive statistical analysis).	Interviews focused on Abilify MyCite, in order to understand how patients might react to the development of such an innovation in wearable technology.
#30	2018	Information Communication & Society	(Zimmer et al., 2018)	RQ1: What benefits and drawbacks do users experience from using fitness trackers? RQ2: Do users of fitness trackers have concerns about privacy and personal fitness information? RQ3: What actions, if any, do users take to manage privacy boundaries regarding the sharing and disclosure of personal fitness information?	Mixed methods (survey and interview)	33 Fitbit and Jawbone users	Fitbit and Jawbone	Fitness	Not mentioned	End-users	N/A	Privacy boundaries for personal fitness information	Communication privacy management	Measure participants internet skills, general privacy concern, mobile data concern, and tracking devices frequency of use. It created four categories of users along two axes: skills and concerns.	RQ1. Benefits and drawbacks of Fitness tracker use; RQ2. Privacy concerns regarding fitness trackers and personal fitness information; RQ3. Actions taken to manage privacy boundaries regarding the sharing and disclosure of personal fitness information.
#32	2017	IEEE International Conference on Healthcare Informatics	(Meyer et al., 2017)	How users perceive monitoring in the long term and how they implement it in their daily lives.	Mixed methods (questionnaire and interview)	7 participants	Fitbit Flex, Fitbit One, Withings body scale, Beddit sleep monitor	Multiple	Germany	End-users	9 months (3 interview)	Long-term health monitoring in real lives	Li’s stage-based model of personal informatics (for result examination)	Quantitative research measures affinity to use technology and assess the level of physical activity.	Five major themes: Usability, engaging with collected data, use of information by oneself, use of data by third party, and objections to self monitoring.
#34	2017	Conference on Human Factors in Computing Systems	(Chung et al., 2017)	To understand the design and practice of health tracking in workplace health and wellness programs.	Mixed methods (explore interview and survey and follow-up interview)	581 valid responses with 45 from wellness program administrators and 536 from employees, 11 survey respondents to gain in-depth insights	Health tracking in workplace wellness programs	Fitness	Not mentioned	End-users	N/A	Design and practice of health tracking in the workplace	N/A	Survey data is used for theme identification. The survey asked the paticipants about the type the type of health tracking programs in the workplace, the factors they have considered when deciding whether to participate, their experience of participation and overall perception of the program.	1. Prior tracking experience affected employee opinions; 2. Health tracking in the workplace wellness prorams; 3. Awareness, incentives and accountabilities; 4. Why some chose not to track.
#35	2017	Conference on Human Factors in Computing Systems	(Eikey and Reddy, 2017)	How do women with a history of eating disorders use weight loss apps?	Mixed methods (survey, think-loud exercise, and interview)	16 women with a history of eating disorders	Weight loss apps	Weight loss	White with one from Israel (n=12), 2 Asian, Asian American or Pacific Islander, 1 multi-racial, 1 Native american or American Indian	Patients with eating disorders	N/A	Weight loss app usage	N/A	Obtained demographic information as well as history and status of their eating disorders.	1. Patterns of use; 2. Disordered use of weight loss apps; 3.Making a change; 4. Falling back into old habits.
#36	2017	Conference on Human Factors in Computing Systems	(Ravichandran et al., 2017)	1. How are people currently using commercially available sleep sensors and making sense of feedback they provide? 2. What aspects of sleep sensing and feedback either facilitate or potentially undermine people’s ability to understand their sleep and achieve good sleep health? 3. What aspects of current sleep sensor technology designs are in line with evidence-based methods of understanding and pr…	Mixed methods (survey, interview, and review comments in the commercial sleep sensing technologies )	Survey: 87 users; Interviews: 12 users, 5 sleep medical experts, Reviews comments: 6,986 consumer product reviews	Sleep sensoring technologies	Sleep	Not mentioned	End-users and healthcare professionals	N/A	Sleep sensing technologies supporting and undermining sleep health	Satisfaction, alertness, timing, efficiency, and duration framework	Survey data is used for theme identification. Survey collected information about the reasons for tracking sleep, the devices, tracking information, how people make sense of the feedback, and how to connect data to their sleep quality.	Analysis by using an iterative affinity diagramming process with 6 steps to analyze this triangulated dataset: 1. Background on sleep; 2. Sleep sensors as facilitators; 3. Sleep sensors as barriers.
#37	2017	Computers in Human Behavior	(Shin and Biocca, 2017)	RQ1. What is the human experience of using the Quantified Self (QS) in terms of motivation and quality? RQ1-1. What are the determining antecedents for the continued use of QS? RQ2. How does the QS application help users promote changes in health behavior? RQ3. How can we design persuasive performance feedback to enhance individual self-reflection and health preservation? RQ3-1. For QS movement u…	Mixed methods (survey and experiment)	Survey: 256 responses Experiment: 105 participants	Multiple quantified-self devices and apps	Not mentioned	Korea	End-users	N/A	Behavior change and continued intention of the quantified self	Trans-theoretical model and expectation-confirmation theory	Dependent variable: continuance intention Independent variables: Perceived content quality, perceived service quality, perceived utility, perceived hedonicity Mediating variables: confirmation, gratification
#42	2017	The Association for Information Science and Technology	(Feng et al., 2017)	RQ1: What are healthy activity tracker users’ health or fit-ness-related needs regarding their activity tracker use? RQ2: How do healthy activity tracker users manage personal health information generated by their devices? RQ3: What are the gaps between healthy activity tracker users’ needs and their personal health information management (PHIM)?	Mixed methods (survey with closed-ended and open-ended questions)	117 valid responses	Activity tracking devices	Activity and health	Not mentioned	End-users	N/A	Personal health information management in healthy activity tracking device	Personal Health Information Management theory and Personal information management theory	1. Descriptive statistical analyses about demographic information, gym visit, activity trackers used, current users and past users, unmet needs, overarching needs; 2. Descriptive statistical analyses and simple theme analysis about types of information, opiniond on information and PHIM, health or fitness applications as tool, other practices.	Open-ended questions related about: 1. Predicted future use; 2. Details of PHIM information behavior; 3. Gaps Between Needs and PHIM: a) Unmet needs vs. limitations of technology and design, b) overarching needs vs. information fragmentation, c) Personal control vs. technology convenience.
#45	2016	Telemedicine and e-Health	(Chen et al., 2016)	To pilot a survey to explore patterns of behavioral tracking using smartphone lifestyle apps and individuals’ willingness to share their app-generated data.	Mixed methods (survey with closed-ended and open-ended questions)	101 participants	Multiple self-tracking devices and apps	Multiple	Not mentioned	End-users	N/A	Smartphone-based lifestyle app–generated data sharing	N/A	1. Descriptive statistical analyses: patterns of tracking, app use, use of personal health data, ownership of personal health data, sharing data. 2. Chi-squared tests and odds ratios along with 95% confidence intervals were used to identify participant attributes associated with willingness to share personal health data in different contexts.	Open-ended responses to what constraints participants would impose on the sharing of their health data: 1. Maintaining anonymity; 2. For research use only; 3. Privacy; 4. Compensation; 5. Not for commercial purposes; 6. Ownership; 7. Transparency of use; 8. Obtaining consent.
#47	2016	ACM Conference on Computer Supported Cooperative Work	(C. Chung et al., 2016)	1. How do self-tracking tools and patient-generated data currently support patient-provider interaction? 2. How do these tools and data currently support patients coordinating between self-care and care in the clinic?	Mixed methods (survey and interview)	Survey: 211 patients, Interview: 18 patients and 21 provider who work with people managing their weight and/or irritable bowel syndrome patients	Self-tracking tools	Irritable bowel syndrome and weight management	Not mentioned	Patients and healthcare providers	N/A	Role of self-tracking tools and patient-generated data throughout the collaborative tracking process	The stage-based model of personal informatics and theory of boundary negotiating artifacts (for result examination)	Survey as a screener for interview.	1. How do providers and patients collaborate during the tracking process; 2. Tracking data and tools thoughout the collaborative tracking process.
#52	2015	ACM International Joint Conference on Pervasive and Ubiquitous Computing	(Harrison et al., 2015)	This paper explores barriers to engagement with activity trackers.	Mixed methods (survey and interviews)	24 participants in Atlanta, Georgia	Fitbit, Jawbone, Misfit and apps (Move, and Argus)	Physical activity	U.S.	End-users	N/A	Barriers to engagement with activity trackers	N/A	The long-form international physical activity questionnaire and the barriers to being active quiz.	1. Accuracy and tracking; 2. Social functionality and support; 3. Aesthetics and physical form.
#58	2013	International Conference on Information Systems	(Gimpel et al., 2013)	The present study on self-tracking motivations aims to shed light on what drives people to track themselves.	Mixed methods (survey and interview)	Interview: 6 participant survey: 150 self-tracking users	Not mentioned	Multiple	53% are from Europe, 39% from North America, 8% other.	Patients	N/A	Motivation of patients to track their own health	N/A	Dependent variables: activity: log-time spent on self-tracking); Independent variables: motivation (self- entertainment, self- association, self-design, self-discipline, and self-healing) Mediate variable: number of parameters tracked	Interviews focused on the item generation.
#60	2018	Digital Health	(Gambier-Ross et al., 2018)	The aim of this exploratory study was to explore women’s uses of and relationships with fertility tracking apps in order to independently and scientifically inform the design and development of the next generation of fertility tracking apps.	Mixed methods (survey and interview)	Survey: 241 female responses Follow-up Interview: 11 responses	Fertility tracking apps	Fertility related information	UK 81.3%, Ireland 10.4%, U.S. 3.8%	End-users (female)	N/A	Fertility tracking apps usage	N/A	Descriptive statistical analysis of demographic information, apps usage, experience of apps.	1. Medical grounding; 2, Health trackers versus non-trackers; 3. Design (content and delivery); 4. Social and ethical aspects.
