# Supplementary material for: How Self-tracking and the Quantified Self Promote Health and Well-being: Systematic Review
Source: J Med Internet Res. 2021 Sep 21;23(9):e25171. doi: 10.2196/25171 (PMC8493454; doi:10.2196/25171)
Supplement: Multimedia Appendix 6 [file jmir_v23i9e25171_app6.xlsx]

## Sheet: Sheet1
	Reference	Study foci	End users (primary use case is regular fitness/diet/sleep)						Patients and people with illnesses			Health care professionals and caregivers
			Themes
			User motivation and goal setting	Usage and effects of self-tracking	Continuance intention and long-term usage	Management of personal data	Rejection and discontinuance	User characteristics	Usage experience of patients and people with illnesses	Management of patient-generated data	Advantages and disadvantages in the clinical context	Collaboration among patients, health care professionals, and caregivers	Changes in the roles of patients and professionals
#01	(Beukenhorst et al., 2020)	Feasibility and acceptability of the device for knee osteoarthritis patients							ü
#02	(Spotswood et al., 2020)	Implications of “teleoaffective” shaping (emotional entanglement) for public health		ü
#03	(Wittkowski et al., 2020)	Advice compliance in self-tracking technology usage		ü
#04	(Esmonde, 2019a)	Accommodating and resisting self-surveillance					ü
#05	(Attig and Franke, 2020)	Abandonment of personal quantification					ü
#06	(Esmonde, 2019b)	Role of fitness tracking		ü
#07	(Chuah, 2019)	Smartwatch use continuance intention			ü
#08	(Riggare et al., 2019)	Benefits and burdens of self-tracking for patients									ü
#09	(Hardey, 2019)	Long-term use of apps and wearables for fitness			ü
#10	(Attig and Franke, 2019)	Dependency effects of wearing activity trackers	ü
#11	(Gordon et al., 2019)	Goal setting and achievement in activity tracking use	ü
#12	(Mishra et al., 2019)	Coping with an incurable illness by using smartphone apps and other tracking technologies							ü			ü
#13	(Lupton, 2019)	Effect of self-tracking on users’ lives in three dimensions: relational dimensions, affective forces, and agential capacities		ü
#14	(Stiglbauer et al., 2019)	Benefits of self-tracking device usage for students		ü
#15	(Maxwell et al., 2019)	Benefits of self-tracking device usage for indigenous women		ü
#16	(McKinney et al., 2019)	Information literacy in food and activity tracking						ü
#17	(Pingo and Narayan, 2019)	Motivation for self-tracking device usage, and understanding and use of tracking data	ü
#18	(Rockmann and Gewald, 2019)	Users’ motivation for fitness apps	ü
#19	(Rönkkö, 2018)	Impact of using wearable activity tracking devices and apps on young people’s sleep and activity		ü
#20	(Milward et al., 2018)	Typologies of engagers with the BRANCH alcohol-harm reduction smartphone app		ü
#21	(Faust et al., 2018)	Impact of the quantified self on well-being during weekend activities		ü
#22	(Trauth and Browning, 2018)	Patients' use and feelings (perceptions and emotions) about wearable technologies									ü
#23	(Régnier and Chauvel, 2018)	Influence of social, economic, and cultural factors on the use of self-tracking diet and fitness apps						ü
#24	(Maltseva and Lutz, 2018)	Self-quantification and self-disclosure				ü
#25	(Didžiokaitė et al., 2018)	Experience of self-tracking device usage		ü
#26	(Lyall and Robards, 2018)	Role of self-tracking devices		ü
#27	(Hamari et al., 2018)	Matching users’ goals with motivational technology	ü
#28	(Gabriels and Moerenhout, 2018)	Effects of digital self-tracking methods in clinical practice											ü
#29	(Suh, 2018)	Sustaining the use of self-quantification technology			ü
#30	(Zimmer et al., 2018)	Privacy boundaries for personal fitness information				ü
#31	(Vogel et al., 2017)	Effects of using smart wearables by patients							ü
#32	(Meyer et al., 2017)	Long-term health monitoring in real lives			ü
#33	(Gui et al., 2017)	Fitness data sharing				ü
#34	(Chung et al., 2017)	Design and practice of health tracking in the workplace		ü
#35	(Eikey and Reddy, 2017)	Weight loss app usage							ü
#36	(Ravichandran et al., 2017)	Sleep sensing technologies supporting and undermining sleep health		ü									ü
#37	(Shin and Biocca, 2017)	Behavior change and continued intention of the quantified self		ü	ü
#38	(Piras and Miele, 2017)	ICTa-mediated patient–provider (relationship among caregivers, professionals and developers of technologies)									ü		ü
#39	(Depper and Howe, 2017)	English adolescent girls’ experiences of health and fitness apps		ü
#40	(Figueiredo et al., 2017)	Reasons and facilitating factors of routine self-tracking of health and impact on health management practices		ü
#41	(Baumgart, 2017)	Awareness of two inconsistent cognitions in self-tracking						ü
#42	(Feng et al., 2017)	Personal health information management in healthy activity tracking device				ü
#43	(Stragier et al., 2016)	Habitual web-based fitness community use			ü
#44	(Rapp and Cena, 2016)	Users without prior self-tracking experience engaging with personal data				ü
#45	(Chen et al., 2016)	Smartphone-based lifestyle app–generated data sharing				ü
#46	(Kim et al., 2016)	Clinical applicability of a mobile food logger							ü
#47	(C. Chung et al., 2016)	Role of self-tracking tools and patient-generated data throughout the collaborative tracking process									ü	ü
#48	(Baumgart, 2016)	Awareness of two inconsistent cognitions in self-tracking						ü
#49	(Kari et al., 2016a)	User adoption and rejection of self-tracking technologies					ü
#50	(Makkonen et al., 2016)	Adoption and adoption interests of self-tracking technologies		ü
#51	(Zhou et al., 2016)	Effects of self-tracking, social networking service use, and goal setting on physical activity				ü
#52	(Harrison et al., 2015)	Barriers to engagement with activity trackers					ü
#53	(Sjöklint et al., 2015)	Experiencing and coping with the personal data offered by self-tracking devices				ü
#54	(Ivanov et al., 2015)	Health-tracking record sharing								ü
#55	(Ancker et al., 2015)	Personal data tracking and patients with multiple chronic conditions								ü		ü
#56	(Kim, 2014b)	Health consumers' behavior using self-tracking devices		ü
#57	(Kim, 2014a)	User experience related to activity, sleep, and diet self-tracking		ü
#58	(Gimpel et al., 2013)	Motivation of patients to track their own health	ü
#59	(Baudier et al., 2019)	Behavioral intention to use wearable devices in the workplace	ü
#60	(Gambier-Ross et al., 2018)	Fertility tracking app usage		ü
#61	(Yli-Kauhaluoma and Pantzar, 2018)	Difficulties in self-tracking data interaction and reflection				ü
#62	(McMahon et al., 2016)	Experiences of using physical activity self-tracking		ü
#63	(Gimpel et al., 2019)	Interplay of motivations, usage, and motivation fulfillment in wearable self-tracking	ü
#64	(Baumgart and Holten, 2018)	Awareness of two inconsistent cognitions in self-tracking						ü
#65	(Rockmann et al., 2018)	Activity tracking continuance decisions			ü
#66	(Schroeder et al., 2019)	Opportunities for goal-directed self-tracking to support chronic conditions							ü				ü
#67	(Lomborg & Frandsen, 2016)	Self-tracking app usage for communication
aICT: information and communication technologies.
